# Supplementary material for: n-Butylidenephthalide Modulates Autophagy to Ameliorate Neuropathological Progress of Spinocerebellar Ataxia Type 3 through mTOR Pathway
Source: Int J Mol Sci. 2021 Jun 13;22(12):6339. doi: 10.3390/ijms22126339 (PMC8231882; doi:10.3390/ijms22126339)
Supplement: Supplementary file 1 [file ijms-22-06339-s001.zip]

Archive with 1 entries (1 files):
- ijms-1231379-supplementary.pdf
